# Supplementary material for: Establishment Genes Present on pLS20 Family of Conjugative Plasmids Are Regulated in Two Different Ways
Source: Microorganisms. 2021 Nov 29;9(12):2465. doi: 10.3390/microorganisms9122465 (PMC8708921; doi:10.3390/microorganisms9122465)
Supplement: Supplementary file 1 [file microorganisms-09-02465-s001.zip]

Archive with 1 entries (1 files):
- microorganisms-1458289-SI.pdf
